# Supplementary material for: The Quality of Life and Satisfaction with Continuous Glucose Monitoring Therapy in Children under 7 Years of Age with T1D Using the rtCGM System Integrated with Insulin Pump—A Caregivers Point of View
Source: Sensors (Basel). 2021 May 25;21(11):3683. doi: 10.3390/s21113683 (PMC8198889; doi:10.3390/s21113683)
Supplement: Supplementary file 1 [file sensors-21-03683-s001.zip]

Archive with 1 entries (1 files):
- sensors-1203578-supplementary.pdf
